# Supplementary material for: Mitochondria-Targeted Human Catalase in the Mouse Longevity MCAT Model Mitigates Head-Tilt Bedrest-Induced Neuro-Inflammation in the Hippocampus
Source: Life (Basel). 2022 Nov 9;12(11):1838. doi: 10.3390/life12111838 (PMC9695374; doi:10.3390/life12111838)
Supplement: Supplementary file 1 [file life-12-01838-s001.zip]

Archive with 1 entries (1 files):
- life-1883406-supplementary.pdf
